# Supplementary material for: Simultaneous Bayesian Estimation of Excitatory and Inhibitory Synaptic Conductances by Exploiting Multiple Recorded Trials
Source: Front Comput Neurosci. 2016 Nov 4;10:110. doi: 10.3389/fncom.2016.00110 (PMC5095134; doi:10.3389/fncom.2016.00110)
Supplement: Supplementary file 2 [file Code.zip]

Archive with 12 entries (11 files):
- Data Sheet 1/
- Data Sheet 1/Alog_MtKF.m
- Data Sheet 1/ge_exp.mat
- Data Sheet 1/gi_exp.mat
- Data Sheet 1/I.mat
- Data Sheet 1/InitialRun.m
- Data Sheet 1/KF_synapticTest.m
- Data Sheet 1/Main.asv
- Data Sheet 1/Main.m
- Data Sheet 1/make_toy_data.m
- Data Sheet 1/readme.txt
- Data Sheet 1/Trial_Generation_sim.m
