# Supplementary material for: Simultaneous Bayesian Estimation of Excitatory and Inhibitory Synaptic Conductances by Exploiting Multiple Recorded Trials
Source: Front Comput Neurosci. 2016 Nov 4;10:110. doi: 10.3389/fncom.2016.00110 (PMC5095134; doi:10.3389/fncom.2016.00110)
Supplement: Supplementary file 2 [file Code.zip › Data Sheet 1/Alog_MtKF.m]

function [V_MtKF, Ge_MtKF, Gi_MtKF] = Alog_MtKF(Y, I_inj, L_obs, Trial_num, model,run)
% -- Inputs are the recorded membrane potential and injected current (plus
%model parameters.
% -- output is smoothed voltage (V_MtKF), Exc and Inh SCs: Ge_MtKF and
% Gi_MtKF

Ge_GMKF_ = zeros(L_obs,Trial_num); Gi_GMKF_ = Ge_GMKF_; V_GMKF_ = Ge_GMKF_;
NE_Mil = zeros(L_obs,Trial_num); NI_Mil = NE_Mil;
Sig_NE_Mil = zeros(L_obs,Trial_num); Sig_NI_Mil = Sig_NE_Mil;
MUe_T_ = zeros(L_obs,Trial_num); MUi_T_ = zeros(L_obs,Trial_num);
GAMAe_T_ = zeros(L_obs,Trial_num); GAMAi_T_ = zeros(L_obs,Trial_num);
Sigma_gE_ = zeros(L_obs,Trial_num); Sigma_gI_ = zeros(L_obs,Trial_num); 

voltage_=[]; I_inj_ = [];
Voltage_corr_T = Y;%voltage_;%(voltage(k,t1:t2))';
model.I_inj = zeros(size(Y));%I_inj_;%(I_inj(k,t1:t2))';
% -- Initial mean and variance for Exc and Inh SIs
    NE_mean = 0.5*rand(L_obs,1);
    NI_mean = 0.5*rand(L_obs,1);
    NE_var = 0.1*rand(L_obs,1);
    NI_var = 0.1*rand(L_obs,1);
    model.sigma_E = NE_var;
    model.sigma_I = NI_var;
    model.Ne_est = NE_mean;
    model.Ni_est = NI_mean;
% --
    model.v_noise = 1e-2; %model.cap = 1; % voltage evolution variance
    model.varObsNoise = 1e-2;% put 1e-1 for higher observation noise 
    for j=1:10
        model.sigma_E = NE_var; % load the variance (updated at each recursion)
        model.sigma_I = NI_var; 
        model.Ne_est = NE_mean; 
        model.Ni_est = NI_mean;
        Sigma_v = [];
    for k=1:Trial_num  
        model.v_init = Voltage_corr_T(k,1);
        vol_ =  Voltage_corr_T(k,:); voltage_ = vol_'; %resample((Voltage_corr_T(k,t1:t2))',1,resamp_rate);
        model.obsNoiseyV_ = voltage_;%(voltage(k,t1:t2))'; 
        model.I_inj_ = (I_inj(k,:))';
        [FG, MU, sigma_e, sigma_i, sigma_ge, sigma_gi, sig_v] = KF_synapticTest(model,run); 
        Sigma_v = [Sigma_v sig_v];
        V_GMKF_(:,k) = FG(1,:)';
        Ge_GMKF_(:,k) = FG(2,:)'; Gi_GMKF_(:,k) = FG(3,:)';%V_GMKF(:,k,i) = FG(1,:)'; 
        Sigma_gE_(:,k) = (sigma_ge)'; Sigma_gI_(:,k) = (sigma_gi)';
        % The mean and variance of each trial
        Ne = (MU(2,:))';   NE_Mil(:,k) = Ne; 
        Ni = (MU(3,:))';   NI_Mil(:,k) = Ni; 
        GAMAe_T_(:,k) = sigma_e; 
        GAMAi_T_(:,k) = sigma_i; 
        %
    end
    
    NE_mean = (mean(NE_Mil,2));   NE_mean(NE_mean<0) = 0; % update the common mean
    NI_mean = (mean(NI_Mil,2));   NI_mean(NI_mean<0) = 0;
    NE_var = smooth (mean(GAMAe_T_,2) + (var(NE_Mil'))',0.1,'loess'); % update the common variance (with smoothing)
    NI_var = smooth (mean(GAMAi_T_,2) + (var(NI_Mil'))',0.1,'loess');
    NE_var(NE_var<0)=0.1;  NE_var(NE_var>10)=10; % bound the variance to ensure stability of algorithm
    NI_var(NI_var<0)=0.1;  NI_var(NI_var>10)=10;

    end
    

    
    NE_MtKF = NE_mean;
    NI_MtKF = NI_mean;
    Ge_MtKF = Ge_GMKF_; Ge_MtKF(Ge_MtKF<0)=0;
    Gi_MtKF = Gi_GMKF_; Gi_MtKF(Gi_MtKF<0)=0;
    std_gE = Sigma_gE_;
    std_gI = Sigma_gI_;
    V_MtKF = V_GMKF_;
