# Supplementary material for: Simultaneous Bayesian Estimation of Excitatory and Inhibitory Synaptic Conductances by Exploiting Multiple Recorded Trials
Source: Front Comput Neurosci. 2016 Nov 4;10:110. doi: 10.3389/fncom.2016.00110 (PMC5095134; doi:10.3389/fncom.2016.00110)
Supplement: Supplementary file 2 [file Code.zip › Data Sheet 1/InitialRun.m]

%% Set Initial Parameters
load ge_exp % ---- obtained from experimental data using least square method
load gi_exp
L_obs = length(ge_exp);
EL = -60;
gL = 5.60;
C = 0.1632; % note we can have C=1, the current parameter setting is based on our experimental fit
VE = 0; % Excitatory Reversal Potential
VI = -80;

%% Set the biophysical parameters
model.tau_e = .003; %exc time constant (sec) 0.003
model.tau_i = .01; %inh time constant (sec) 0.01

model.v_e = 0; %exc reversal potential (mV)
model.v_i = -80; %inh reversal potential (mV)

model.g_leak = gL; % 1/membrane time constant (sec)
model.v_leak = EL; %  leak potential (mV)
model.cap = C;

model.v_noise = 1e-6; % voltage noise, We will change it later in our simulation
model.varObsNoise = 1*1e-6; % observation noise variance, We will change it later in our simulation

% simulation parameters
p.dt = 0.002;%dt*resamp_rate; % sampling rate (sec)0.002
p.T = L_obs*p.dt; % total simulation time (sec)
p.N_emsteps = 10; %number of EM iterations
p.numBin = 10; % width of each basis function in number of dts
p.tt = (p.dt:p.dt:p.T)';
p.lt = length(p.tt);
L_obs = p.lt;
model.sdtv = sqrt(p.dt)*model.v_noise;
model.a_e = exp(-p.dt/model.tau_e); % decay factor in one time step, we can write it as 1-run.dt/tau for the simplicity
model.a_i = exp(-p.dt/model.tau_i); % decay factor in one time step.
