# Supplementary material for: Simultaneous Bayesian Estimation of Excitatory and Inhibitory Synaptic Conductances by Exploiting Multiple Recorded Trials
Source: Front Comput Neurosci. 2016 Nov 4;10:110. doi: 10.3389/fncom.2016.00110 (PMC5095134; doi:10.3389/fncom.2016.00110)
Supplement: Supplementary file 2 [file Code.zip › Data Sheet 1/KF_synapticTest.m]

function [FG, MU, sigma_e, sigma_i, sigma_ge, sigma_gi, sig_v] = KF_synapticTest(model,run)
% -- this mfile runs Kalman filtering for each single trial given the model
% -- output comprises updated states (FG = [V,Ge,Gi]), synaptic inputs (MU
% = [mu_exc, mu_inh], and their corresponding variances
%% read the noisy voltage and injected current
y = model.obsNoiseyV_;
I_inj = model.I_inj_;
%% 
nm = 3; % number of states
L_obs = length(y);
dt = run.dt;
SS_t = zeros(nm,nm,L_obs); SS_t_ = SS_t;
INP = zeros(nm,L_obs);
INP(2,:) = model.Ne_est';%model.Ne_est_MS';%
INP(3,:) = model.Ni_est';%model.Ni_est_MS';%
sigma_e = 0.1*ones(1,L_obs); % the variance of the input or x(t)/x(t-1)
sigma_i = sigma_e;
sigma_ge = zeros(1,L_obs); % the variance of the x(t)
sigma_gi = zeros(1,L_obs);
MU = zeros(nm,L_obs);
mu_obs = 0;
sigma_obs = model.varObsNoise*ones(length(y),1);%model.varObsNoise;%
%%% Initiation %%%
x = zeros(nm,L_obs);
x(:,1) = rand(nm,1); x(1,1) = model.v_init; 
xx = zeros(nm,L_obs); xx(:,1) = x(:,1);
nu_E = zeros(1,L_obs); nu_I = nu_E;
%%%%%%% end Initiation %%%
C = [1 0 0];
FG = zeros(nm,L_obs);
FG(:,1) = x(:,1);
err = zeros(nm,1);
K = zeros(nm,1);
A = zeros(nm,nm);
P = 1e-6*eye(nm);
PP = 1e-6*ones(nm,nm,L_obs); RR = PP; %SS_t = PP; SS_t_ = PP;

%% forward filtering

for i=2:L_obs

        
  xx(:,i) =  F_value(model,x(:,i-1),dt)+[INP(1,i-1);INP(2,i-1);INP(3,i-1)]+(dt/model.cap)*([I_inj(i-1);0;0]);%
  x_ = xx;
  A = A_Matrix(model,xx(:,i-1),dt);
  sigma_x = zeros(nm,nm);sigma_x(1,1) = model.v_noise; sigma_x(2,2) = model.sigma_E(i-1); sigma_x(3,3) = model.sigma_I(i-1);
  PP(:,:,i) = A*P*A' + sigma_x; RR(:,:,i) = PP(:,:,i);
  e = y(i) - xx(1,i);% - mu_obs; 
  Ree = C*PP(:,:,i)*C' + sigma_obs(i);
  nu_E(i) = nu_E(i-1).*model.a_e + INP(2,i-1);
  nu_I(i) = nu_I(i-1).*model.a_i + INP(3,i-1);
  %-- Kalman Gain
    K = PP(:,:,i)*C'*(Ree+eps)^-1;
    %-- CORRECTION
    PP(:,:,i)= (eye(nm) - K*C)*PP(:,:,i); %RR_P(:,:,i,n,m) = PP(:,:,n,m);
    %-- update the states
    xx(:,i) = xx(:,i) + K*e;
    x(:,i) = xx(:,i);
    P = PP(:,:,i);
    FG(:,i) = xx(:,i);
    MU(2,i-1) = (xx(2,i)-model.a_e*xx(2,i-1));
    MU(3,i-1) = (xx(3,i)-model.a_i*xx(3,i-1));
end
xx_F = x;
%%  Backward Filtering
Error_v = 1e-2*ones(L_obs,1);
A = zeros(nm,nm);
x=zeros(size(xx)); x = xx; 
SS_t = zeros(size(PP)); SS_t_=SS_t;
SS_t(:,:,L_obs) = PP (:,:,end) ; SS_t_(:,:,end) = RR(:,:,end);
Rhat_t = zeros(nm,nm,L_obs); Rhat_t_ = Rhat_t;
Rhat_t(:,:,L_obs) = SS_t(:,:,L_obs) + x(:,L_obs)*x(:,L_obs)';
xx = zeros(size(x));
xx(:,L_obs) = x(:,L_obs);
err = zeros(nm,1);
cc = zeros(L_obs,1);%
cc_matrix = zeros(2,2,L_obs);
Error_v(L_obs) = y(L_obs) - xx(1,L_obs); 
for t=L_obs-1:-1:1

    sigma_x = zeros(nm,nm);sigma_x(1,1) = model.v_noise; sigma_x(2,2) = model.sigma_E(t); sigma_x(3,3) = model.sigma_I(t);
    A = A_Matrix(model,x(:,t),dt);
    J(:,:,t) = (PP(:,:,t)*A'*(eps + RR(:,:,t+1))^-1);%*eye(3); %J(2,3,t)=0; J(3,2,t) = 0;
    x_ = F_value(model,x(:,t),dt)+[INP(1,t);INP(2,t);INP(3,t)]+(dt/model.cap)*([I_inj(t);0;0]);
    xx(:,t) = x(:,t) + J(:,:,t)*(xx(:,t+1)-x_);
    Error_v(t) = x_(1) - xx(1,t);%y(t) - xx(1,t);
    %-- put negative conductances = 0
    if (xx(2,t)<0)
    xx(2,t)=0;
    end
    if xx(3,t)<0
    xx(3,t)=0;
    end 
    SS_t (:,:,t) = PP(:,:,t) + J(:,:,t)*(SS_t(:,:,t+1)-RR(:,:,t+1))*J(:,:,t)';
 
    %-- update the covariance matirces
    SS_t_(:,:,t+1) = SS_t(:,:,t+1)*J(:,:,t); 
    Rhat_t(:,:,t+1) = SS_t(:,:,t+1)+xx(:,t+1)*xx(:,t+1)'; 
    Rhat_t_(:,:,t+1) = SS_t_(:,:,t+1)+xx(:,t+1)*xx(:,t)';
    %-- infer the synaptic inputs
    MU(2,t) = (xx(2,t+1)-model.a_e*xx(2,t));
    MU(3,t) = (xx(3,t+1)-model.a_i*xx(3,t));
    %-- infer the covariance matrix (for synaptic conductances)
    mim = (Rhat_t(:,:,t+1) - [A MU(:,t+1)]*[Rhat_t_(:,:,t+1) xx(:,t+1)]');
    sigma_ge(t) = mim(2,2);
    sigma_gi(t) = mim(3,3);
    %-- infer the variance of SIs 
    sigma_e(1,t) = sigma_ge(t+1) - model.a_e^2 * sigma_ge(t);
    sigma_i(1,t) = sigma_gi(t+1) - model.a_i^2 * sigma_gi(t);
    %-- save the updated states
    FG(:,t) = xx(:,t);%xx_F(:,t);%
         
end
sig_v = sum(Error_v.^2)/L_obs;
%% Related functions

function F = F_value(model,param_x,dt)
%  gg = model.mu_x;
%  c = model.gmm;
F = zeros(length(param_x),1);
F(2,:) = param_x(2).*model.a_e;% + randn(1);% + c*gg(2)+ 2*randn;% + N_e + N_ee;%log(rand(1,N));%
F(3,:) = param_x(3).*model.a_i;% + randn(1);% + c*gg(3)+ 2*randn;% + N_i + N_ii;%log(rand(1,N));%
F(1,:) = param_x(1) + (dt/model.cap)*(-model.g_leak*(param_x(1)-model.v_leak) - param_x(2).*(param_x(1)-model.v_e) - param_x(3).*(param_x(1)-model.v_i));
end 

function AA = A_Matrix(model,xy,dt)
v = xy(1); g_e = xy(2); g_i = xy(3);

dF1dv = 1 + (dt/model.cap)*(-model.g_leak - g_e - g_i);
dF1dg_e = -(dt/model.cap)*(v-model.v_e);
dF1dg_i = -(dt/model.cap)*(v-model.v_i);
%%%%%%%%%%
dF2dv = 0;
dF2dg_e = exp(-dt/model.tau_e);%1 - dt/model.tau_e;
dF2dg_i = 0;
%%%%%%%%%%
dF3dv = 0;
dF3dg_e = 0;
dF3dg_i = exp(-dt/model.tau_i);%1 - dt/model.tau_i;

AA = [dF1dv dF1dg_e dF1dg_i;
     dF2dv dF2dg_e dF2dg_i;
     dF3dv dF3dg_e dF3dg_i];

end


end
