# Supplementary material for: Simultaneous Bayesian Estimation of Excitatory and Inhibitory Synaptic Conductances by Exploiting Multiple Recorded Trials
Source: Front Comput Neurosci. 2016 Nov 4;10:110. doi: 10.3389/fncom.2016.00110 (PMC5095134; doi:10.3389/fncom.2016.00110)
Supplement: Supplementary file 2 [file Code.zip › Data Sheet 1/Main.asv]

%% Initialize the parameters
run InitialRun
%% generate synthetic data
run Trial_Generation_sim
% -- I_inj is the vector of injected currents
% -- YY_True is the vector of observed membrane potentials
% -- g_E is the vector of true Exc SCs 
% -- g_I is the vector of true Inh SCs
%% Identify the observed voltage and injected current
Y = []; Y = YY_True';
I_inj_ = I_inj;%(1:10,:);%I_inj(ii,:);%[I_inj(i_30,:); I_inj(i_15,:); I_inj(i_0,:); I_inj(i_20,:)];
%% run the GMKF algorithm
[V_MtKG, Ge_MtKF, Gi_GMKF_M] = Alog_MtKF(Y, I_inj_, L_obs, size(Y,1),model,p);
%% plot Figs
n = 2; % an aribitrary trial
figure
plot(Y(n,:),'k')
title('membrane potential')

figure; hold on,
plot(g_E(:,n),'k')
plot(Ge_GMKF_M(:,n),'g')
legend ('True (single trial) Exc SC','Estimated (single trial) Exc SC using MtKF')

figure; hold on,
plot(g_I(:,n),'k')
plot(Gi_GMKF_M(:,n),'r--')
legend ('True (single trial) Inh SC','Estimated (single trial) Inh SC using MtKF')
