# Supplementary material for: Simultaneous Bayesian Estimation of Excitatory and Inhibitory Synaptic Conductances by Exploiting Multiple Recorded Trials
Source: Front Comput Neurosci. 2016 Nov 4;10:110. doi: 10.3389/fncom.2016.00110 (PMC5095134; doi:10.3389/fncom.2016.00110)
Supplement: Supplementary file 2 [file Code.zip › Data Sheet 1/make_toy_data.m]

function [YY_V,YY_E,YY_I] = make_toy_data(model,run)
% Generate the presynaptic mean stimulus. Either cos wave or random O-U
% process. Then, evolve Eqs 1-3 forward, and generate observations.
% The synaptic input can be out of an Exp or Poisson distributions.
% See also:
%         make_toy_data - generate presynaptic inputs and simulate Eq1-3.
%         Gaussian_particle_filtering - forward estimation of the
%         state-space. as discrived in Sec 2.2
%         loglike - loglikelihood assuming exp distribution and exp
%         nonlinearity.
%         display_results - make the main figure from the paper.
% Michael Vidne, 2011.
%global run model fit stim

% ----- initializations----- 
%rand('state',100*pi^2); % seed the random number generator
model.vs = zeros(size(run.tt)); %the vector of observed voltages
model.gs_e = zeros(size(run.tt)); %the vector of inferred exc conductances
model.gs_i = zeros(size(run.tt)); %the vector of inferred inh conductances
model.vs(1) = model.v_leak; % Start the voltage at leak voltage
model.gs_e(1) = 0; %true excitatory conductance.
model.gs_i(1) = 0; %true inhibitory conductance.

% parameters
model.sdtv = sqrt(run.dt)*model.v_noise;
model.a_e = exp(-run.dt/model.tau_e); % decay factor in one time step.
model.a_i = exp(-run.dt/model.tau_i); % decay factor in one time step.


% ----- generate presynaptic inputs -----
X_e = zeros(size(run.tt));%(-stim.excAmp*cos(stim.fr*2*pi*run.tt)+stim.bias); % sin(2*2*pi*run.tt)];
X_i = X_e;
% if run.random_stim
%     disp('in make_toy_data: using random presynaptic stimulus')
%     % presynaptic stimulus corresponding to exc
%     noise = randn(size(X_e));  % Normalized white Gaussian noise
%     X_e = -30+20*filter(1,[1 -0.8 ],noise); % mean presynaptic input is an O-U process
%   %  model.true_mu_e = abs(filter(1,[1 -0.9 ],noise));
%     % presynaptic stimulus corresponding to inh
%     noise = randn(size(X_e));  % Normalized white Gaussian noise
%     X_i = -40+20*filter(1,[1 -0.95 ],noise);
%   %  model.true_mu_i = abs(filter(1,[1 -0.9 ],noise));
% else
%     disp('in make_toy_data: using cos wave presynaptic stimulus')
%     % presynaptic stimulus corresponding to exc
%     X_e = (-stim.excAmp*cos(stim.fr*2*pi*run.tt)+stim.bias); % cos wave stimulus
%     model.true_mu_e = exp(X_e*model.k_e_true*run.dt); %vector of mean of exc inputs
% 
%     delay = ceil(stim.delay/run.dt); % delay between exc and inh
%     % presynaptic stimulus corresponding to inh
%     X_i = [X_e(1,1)*ones(delay,1); X_e(1:end-delay,1)];
%     model.true_mu_i = exp(X_i*model.k_i_true*run.dt); %vector of mean of inh inputs
% end
% load lambda_E; model.true_mu_e = lambda_E;
% load lambda_I; model.true_mu_i = lambda_I;
load I;

for k = 2:run.lt
    oldV = model.vs(k-1);
    oldE = model.gs_e(k-1);
    oldI = model.gs_i(k-1);
    %     switch stim.noise
    switch model.tranProbName
        case 'exp'
                N_e = -log(rand)*model.true_mu_e(k);
                N_i = -log(rand)*model.true_mu_i(k);
        case 'Poisson'
            N_e = random('poiss',model.true_mu_e(k));
            N_i = random('poiss',model.true_mu_i(k));
        case 'Gauss'
            N_e = random('normal',model.true_mu_e(k),5e-1); N_e(N_e<0) = 0;
            N_i = random('normal',model.true_mu_i(k),5e-1); N_i(N_i<0) = 0;
        otherwise
            disp('in make_toy_data: unrecognized probability.')
    end
    
    % propegate the values forward (Eqs 1-3 in the paper )
    model.gs_e(k) = oldE*model.a_e + N_e;
    model.gs_i(k) = oldI*model.a_i + N_i;
    model.vs(k) =  oldV + ...
        (run.dt/model.cap)*(model.g_leak*(model.v_leak-oldV)+ oldE*(model.v_e-oldV)...
        + oldI.*(model.v_i-oldV) + I(k-1));
    % noise to the expected voltage
    model.vs(k) = model.vs(k) + model.sdtv*randn;
end
model.X_e = X_e'*run.dt;
model.X_i = X_i'*run.dt;

% add noise to get the actuale observed voltage
model.obsNoiseyV = model.vs + randn(size(model.vs))*sqrt(model.varObsNoise);
YY_V = model.obsNoiseyV;
YY_E = model.gs_e;
YY_I = model.gs_i;
