# Supplementary material for: Simultaneous Bayesian Estimation of Excitatory and Inhibitory Synaptic Conductances by Exploiting Multiple Recorded Trials
Source: Front Comput Neurosci. 2016 Nov 4;10:110. doi: 10.3389/fncom.2016.00110 (PMC5095134; doi:10.3389/fncom.2016.00110)
Supplement: Supplementary file 2 [file Code.zip › Data Sheet 1/readme.txt]

Matlab code used for 

Lankarany M, Heiss JE, Lampl I and Toyoizumi T (2016) Simultaneous Bayesian Estimation of Excitatory and Inhibitory Synaptic Conductances by Exploiting Multiple Recorded Trials. Front. Comput. Neurosci. 10:110.doi: 10.3389/fncom.2016.00110

===

You just need to run Main.m, the representative code.

===

Copyright (c) 2016, Milad Lankarany and Taro Toyoizumi
All rights reserved.
