# Supplementary material for: Simultaneous Bayesian Estimation of Excitatory and Inhibitory Synaptic Conductances by Exploiting Multiple Recorded Trials
Source: Front Comput Neurosci. 2016 Nov 4;10:110. doi: 10.3389/fncom.2016.00110 (PMC5095134; doi:10.3389/fncom.2016.00110)
Supplement: Supplementary file 2 [file Code.zip › Data Sheet 1/Trial_Generation_sim.m]

%% Trials Generations (Synthetic Data)
X_e = zeros(size(p.tt));
X_i = X_e;
%---- OU process -----
noise = randn(size(X_e));  % Normalized white Gaussian noise
X_e = -10+10*filter(1,[1 -0.8 ],noise); % mean presynaptic input is an O-U process
% model.true_mu_e = 0.15*abs(filter(1,[1 -0.9 ],noise));
noise = randn(size(X_e));  % Normalized white Gaussian noise
X_i = -15+10*filter(1,[1 -0.95 ],noise);
% model.true_mu_i = 0.15*abs(filter(1,[1 -0.9 ],noise));
%---- Structured Input ----- Generating SIs
model.true_mu_e = smooth(0.8*ge_exp'); model.true_mu_e(model.true_mu_e<0)=0; 
model.true_mu_i = smooth(0.8*gi_exp'); model.true_mu_i(model.true_mu_i<0)=0; 
model.tranProbName = 'Poisson'; %'Gauss';%'exp'
TNum = 10; % number of trials for each single injected current
I_inj = 1e3*0.050*ones(TNum,L_obs); % the best level of injected current 50 pA
Trial_num = size(I_inj,1);
model.v_noise = 1e-2; % voltage evolution variance
model.varObsNoise = 1e-1; % observation noise variance
L_obs = length(model.true_mu_e);
rate_E = model.true_mu_e;
rate_I = model.true_mu_i;
Y = zeros(L_obs,Trial_num); g_E = Y; g_I = Y; rate_E; rate_I;
model.obsNoiseyV = Y;
%I_inj = 1e0*current;
for k=1:Trial_num
I = I_inj(k,:); save I.mat I;
[YY_V,YY_E,YY_I] = make_toy_data(model,p);
Y(:,k) = YY_V; g_E(:,k) = YY_E; g_I(:,k) = YY_I;
end
model.obsNoiseyV = Y;
YY_True = Y; 
